# Supplementary material for: The Complete Plastome Sequences of Four Orchid Species: Insights into the Evolution of the Orchidaceae and the Utility of Plastomic Mutational Hotspots
Source: Front Plant Sci. 2017 May 3;8:715. doi: 10.3389/fpls.2017.00715 (PMC5413554; doi:10.3389/fpls.2017.00715)
Supplement: Supplementary file 4 [file Table_3.XLS]

## Sheet: Bletilla
Table S3. Comparisons of 68 syntenic loci from the plastomes of ten genera, Bletilla, Corallorhiza, Cymbidium, Dendrobium, Masdevallia, Phalaenopsis, Goodyera, Cypripedium, Paphiopedilum, Vanilla, respectively. Only the loci ≧ 150 bp are included. SSR elements contained in loci are indicated with the number of repeated motifs following "×."
Locus	Location	Genetic variability (%)	GC content (%)	SSRs
3'rps12 intron	IR	0.182815	0.394	A×8;T×10;
3'rps12-trnV	IR	3.18772	0.394	T×8;
rpl2 intron	IR	0.151515	0.404	A×13;A×9;AT×5;
rrn16-trnI	IR	0	0.502	T×9;
rrn4.5-rrn5	IR	1.06952	0.489	A×8;T×8;
trnA intron	IR	0	0.511	AT×5;TA×5;A×8;TA×5;A×9;
trnI intron	IR	0.10582	0.493	A×8;A×8;
trnR-trnN	IR	0.801603	0.43
trnV-rrn16	IR	0.873362	0.471
ycf2-trnL	IR	0.523013	0.441	T×8;
3'trnK-matK	SC	10.5386	0.289	A×9;
accD-psaI	SC	4.86726	0.308
atpB-rbcL	SC	13.7965	0.217	TA×5;TA×5;AT×8;
atpF intron	SC	6.84372	0.304	A×9;A×10;
atpH-atpI	SC	11.5635	0.309	A×9;A×8;T×8;A×8;T×8;A×13
atpI-rps2	SC	3.78007	0.256	T×8;A×11;T×11;A×11;
cemA-petA	SC	8.05085	0.296	A×8;A×11;
clpP intron1	SC	5.68562	0.325	T×9;
clpP intron2	SC	3.45345	0.315
clpP-psbB	SC	12.2278	0.255
matK-5'trnK	SC	8.88383	0.291	T×8;
petA-psbJ	SC	3.53288	0.303	T×12;A×9;
petB intron	SC	0.545703	0.356	A×8;
petB-petD	SC	3.26087	0.299	T×8;
petD intron	SC	4.12736	0.345	A×9;
petD-rpoA	SC	12.4138	0.297	A×10;
psaA-ycf3	SC	6.6561	0.304	A×11;T×12;
psaI-ycf4	SC	5.69307	0.32
psaJ-rpl33	SC	5.33333	0.276	A×8;A×10;T×11;A×9;
psbA-trnK	SC	2.75591	0.276	A×8;A×10;T×11;A×9;
psbK-psbI	SC	10.2679	0.274	A×8;T×11;A×9;
psbZ-trnG	SC	7.69231	0.327
rbcL-accD	SC	4.68354	0.302
rpl16 intron	SC	7.13664	0.29
rpl16-rps3	SC	7.64706	0.229	T×8;A×8;
rpl20-5'rps12	SC	1.35318	0.344	A×8;
rpl33-rps18	SC	14.5251	0.261
rpoB-trnC	SC	5.33526	0.306	T×9;T×9;T×10;
rpoC1 intron	SC	2.86832	0.364
rpoC2-rpoC1	SC	0	0.422	A×8;A×10;
rps11-rpl36	SC	7.74194	0.24	T×11;TA×62;
rps15-ycf1	SC	7.82918	0.242	T×11;
rps16 intron	SC	8.67631	0.318	TA×6;
rps16-trnQ	SC	14.8421	0.231	T×14;T×10;A×8;
rps18-rpl20	SC	2.7972	0.295
rps2-rpoC2	SC	2.18341	0.319
rps4-trnT	SC	3.5503	0.292
rps8-rpl14	SC	14.7959	0.212
trnD-trnY	SC	2.57235	0.315
trnE-trnT	SC	16.0377	0.27
trnfM-rps14	SC	1.21951	0.358
trnK-rps16	SC	14.4708	0.261	A×9;TA×23;AT×6;
trnL intron	SC	9.65517	0.292
trnL-trnF	SC	2.89855	0.311	T×10;
trnM-atpE	SC	11.4583	0.263	T×8;A×9;
trnQ-psbK	SC	2.33918	0.243	A×8;T×8;T×8;A×8;T×9;
trnS-psbZ	SC	1.30435	0.328	A×9;
trnS-rps4	SC	4.21053	0.305	A×10;
trnS-trnG	SC	14.7826	0.251
trnT-psbD	SC	3.7155	0.333	A×9;
trnT-trnL	SC	8.96785	0.275
trnV intron	SC	0.173913	0.389
trnV-trnM	SC	0.571429	0.34
trnW-trnP	SC	2.73973	0.347
ycf3 intron1	SC	0.966851	0.369	T×8;A×9;
ycf3 intron2	SC	1.93798	0.337	A×10;T×10;AT×5;
ycf3-trnS	SC	3.61664	0.319
ycf4-cemA	SC	8.88889	0.323	A×8;T×8;

## Sheet: Cymbidium
Table S3. Comparisons of 68 syntenic loci from the plastomes of ten genera, Bletilla, Corallorhiza, Cymbidium, Dendrobium, Masdevallia, Phalaenopsis, Goodyera, Cypripedium, Paphiopedilum, Vanilla, respectively. Only the loci ≧ 150 bp are included. SSR elements contained in loci are indicated with the number of repeated motifs following "×."
Locus	Location	Genetic variability (%)	SD (%)	GC content (%)	SSRs
3'rps12 intron	IR	0.4804	0.365278	0.388991	A×16,A×8,A×9,A×8,A×8,A×10,A×8,A×9
3'rps12-trnV	IR	0.958758	0.445586	0.392585	T×8,T×9
rpl2 intron	IR	0.325562	0.292076	0.402814	T×8,T×8,T×8,T×9,A×8
rrn16-trnI	IR	0.181214	0.198963	0.495319
rrn4.5-rrn5	IR	0.335327	3.61095	0.486679
trnA intron	IR	0.20872	0.150996	0.513103
trnI intron	IR	0.411438	0.30172	0.501032	G×8
trnR-trnN	IR	1.02656	0.78842	0.442817
trnV-rrn16	IR	0.619206	0.406548	0.465028
ycf2-trnL	IR	0.2256	0.195286	0.427684
3'trnK-matK	SC	2.37875	1.18064	0.275717	A×9
accD-psaI	SC	1.77598	1.49273	0.281637
atpB-rbcL	SC	7.17701	4.91745	0.220167	T×8,AT×16,TA×23,TC×12,TA×9,TA×5,TA×5,T×12,TA×5,T×9,T×9,T×8,T×8
atpF intron	SC	1.46548	0.753503	0.311338	A×8
atpH-atpI	SC	2.43709	2.07889	0.309787	A×8
atpI-rps2	SC	2.27241	1.49829	0.259538	A×8
cemA-petA	SC	2.20237	1.91203	0.30944
clpP intron1	SC	1.92376	1.27407	0.312753	T×10,T×9
clpP intron2	SC	1.81588	0.720383	0.311416	T×8,A×11,T×8
clpP-psbB	SC	2.64858	2.24522	0.262702	TA×6
matK-5'trnK	SC	2.66353	1.15597	0.28256	A×8,T×10,T×8
petA-psbJ	SC	6.23817	4.02875	0.274371	T×9,A×8,T×8,TA×6
petB intron	SC	1.15099	0.688429	0.3442	A×8,A×8
petB-petD	SC	1.52174	1.07146	0.280138
petD intron	SC	2.7662	1.46312	0.32466	T×8,T×8,T×8,AT×5
petD-rpoA	SC	2.6524	1.6483	0.29005
psaA-ycf3	SC	3.3317	1.53282	0.29788	T×8,T×8,A×8,T×8
psaI-ycf4	SC	2.48819	1.31797	0.311874	T×9
psaJ-rpl33	SC	2.75216	1.96524	0.265117
psbA-trnK	SC	2.5891	2.0993	0.271265	A×12,T×10
psbK-psbI	SC	1.91642	1.25497	0.265742	A×8
psbZ-trnG	SC	1.82812	1.44059	0.310627
rbcL-accD	SC	2.43876	1.41823	0.288903	TA×5,TA×8,T×8
rpl16 intron	SC	3.03255	1.39728	0.270002
rpl16-rps3	SC	1.9952	1.77296	0.225265
rpl20-5'rps12	SC	0.946421	0.698176	0.33268
rpl33-rps18	SC	1.73186	1.47003	0.24613	A×8
rpoB-trnC	SC	2.9094	1.25215	0.289997	AT×5
rpoC1 intron	SC	1.21949	0.574407	0.342356	A×9
rpoC2-rpoC1	SC	1.30465	1.09039	0.363354
rps11-rpl36	SC	1.21394	0.813177	0.250288
rps15-ycf1	SC	2.8383	1.55939	0.241295	A×8,T×8
rps16 intron	SC	1.84573	0.960287	0.322107	T×9
rps16-trnQ	SC	5.22195	3.53004	0.23871	A×8,TA×7,AT×5
rps18-rpl20	SC	1.55914	0.835617	0.273861	T×8
rps2-rpoC2	SC	1.16126	0.48593	0.311569
rps4-trnT	SC	2.02607	1.2046	0.288959	T×10
rps8-rpl14	SC	2.3209	1.47367	0.192247	T×8,T×12,TA×5
trnD-trnY	SC	1.07171	1.0193	0.318694
trnE-trnT	SC	4.21193	2.44247	0.263902	A×8,A×8
trnfM-rps14	SC	1.37517	1.43665	0.35209
trnK-rps16	SC	7.12109	6.49723	0.242648	A×8,A×8,A×10,AT×11,TA×6,TA×5,A×10
trnL intron	SC	4.61109	3.24446	0.275411	TA×5,A×11
trnL-trnF	SC	2.03503	1.07876	0.287644	T×8,T×8
trnM-atpE	SC	2.02173	1.41966	0.267345	T×10
trnQ-psbK	SC	1.833	1.14497	0.254263
trnS-psbZ	SC	1.00024	0.680027	0.329201	A×10
trnS-rps4	SC	1.44947	0.975139	0.305694	A×8,A×8,A×8
trnS-trnG	SC	4.49692	2.36155	0.24421
trnT-psbD	SC	2.63454	2.00331	0.325175	A×9,A×10
trnT-trnL	SC	3.28932	2.04091	0.264497	A×8,AT×5
trnV intron	SC	1.27879	0.890726	0.38175
trnV-trnM	SC	1.68703	1.82014	0.31574
trnW-trnP	SC	1.34561	1.41366	0.315623
ycf3 intron1	SC	0.990292	0.552057	0.355484	A×9,AAT×5,T×10
ycf3 intron2	SC	0.857762	0.466922	0.333271
ycf3-trnS	SC	3.24921	3.769	0.320129	A×8
ycf4-cemA	SC	2.35943	1.29707	0.298494	A×8,T×8

## Sheet: Corallorhiza
Table S3. Comparisons of 68 syntenic loci from the plastomes of ten genera, Bletilla, Corallorhiza, Cymbidium, Dendrobium, Masdevallia, Phalaenopsis, Goodyera, Cypripedium, Paphiopedilum, Vanilla, respectively. Only the loci ≧ 150 bp are included. SSR elements contained in loci are indicated with the number of repeated motifs following "×."
Locus	Location	Genetic variability (%)	SD(%)	GC content (%)	SSRs
3'rps12 intron	IR	2.85108	0.754754	0.32068	T×8
3'rps12-trnV	IR	1.77978	0.736228	0.401976	T×8; T×9; A×8
rpl2 intron	IR	3.51119	1.37132	0.289011
rrn16-trnI	IR	3.19425	2.42891	0.503587
rrn4.5-rrn5	IR	1.70258	0.792535	0.466131
trnA intron	IR	0.569627	0.315038	0.512944
trnI intron	IR	0.97638	0.493172	0.504243	G×8; T×8
trnR-trnN	IR	2.22259	1.71416	0.426198	T×8
trnV-rrn16	IR	1.03448	0.650557	0.461207
ycf2-trnL	IR	0.998798	0.562566	0.443048
3'trnK-matK	SC	3.27521	1.5213	0.26551	A×9; T×9; A×8; C×8; A×8; T×9
accD-psaI	SC	2.6877	0.998705	0.29335	A×8; T×10
atpB-rbcL	SC	3.95988	1.47873	0.256409	T×8; T×9
atpF intron	SC	2.04906	0.696764	0.307389	T×8; A×8
atpH-atpI	SC	3.96686	1.38433	0.29967	T×8; A×9
atpI-rps2	SC	1.69579	1.10763	0.240162	A×8
cemA-petA	SC	3.03102	1.15235	0.287942
clpP intron1	SC	2.17341	0.536689	0.31002	A×8; T×8; T×10
clpP intron2	SC	2.45682	0.77527	0.299231	T×10; T×10
clpP-psbB	SC	5.44292	1.49755	0.221721	A×8; A×8
matK-5'trnK	SC	3.29688	0.757735	0.276325	A×9; A×10; T×9; A×9; T×10
petA-psbJ	SC	3.0249	0.590637	0.265087	T×8; A×8; A×8
petB intron	SC	2.62893	0.749792	0.332792	A×8; A×8
petB-petD	SC	1.64609	0.982059	0.290123
petD intron	SC	2.36318	0.474643	0.32805	A×10
petD-rpoA	SC	2.87013	1.03642	0.344
psaA-ycf3	SC	2.72084	0.901395	0.303414	A×11
psaI-ycf4	SC	2.57846	1.10414	0.299406
psaJ-rpl33	SC	4.0278	0.856853	0.273722	AG×6; AG×5
psbA-trnK	SC	2.59212	0.588764	0.278261	A×10
psbK-psbI	SC	4.19141	1.24522	0.237604	A×8; A×10; A×8; A×8
psbZ-trnG	SC	1.64297	0.4227	0.319115
rbcL-accD	SC	3.24242	0.719669	0.300261	T×8; A×9; A×12
rpl16 intron	SC	2.98274	1.0497	0.204234
rpl16-rps3	SC	1.71435	0.68923	0.341888	T×9; T×9; T×9
rpl20-5'rps12	SC	0.93198	0.306975	0.406633
rpl33-rps18	SC	2.97079	1.05093	0.282722	A×8
rpoB-trnC	SC	3.3377	0.855087	0.285878	T×9; T×8; A×8
rpoC1 intron	SC	1.92495	0.671831	0.364862	T×8
rpoC2-rpoC1	SC	1.60907	0.635085	0.384364
rps11-rpl36	SC	2.49127	0.587554	0.218134	A×8; A×9; T×9; A×8; A×8
rps15-ycf1	SC	4.6051	1.21456	0.225178	A×9
rps16 intron	SC	2.69306	1.12791	0.292723	T×12
rps16-trnQ	SC	2.34341	0.578448	0.282347	T×10
rps18-rpl20	SC	2.58801	1.02587	0.199821
rps2-rpoC2	SC	2.42386	1.04083	0.318132	T×9
rps4-trnT	SC	1.89923	0.932993	0.247031
rps8-rpl14	SC	0.584625	0.389909	0.396471	T×8; T×10
trnD-trnY	SC	2.55944	1.12098	0.322527
trnE-trnT	SC	3.01505	0.682734	0.239385	TA×5
trnfM-rps14	SC	2.98701	1.03676	0.351732
trnK-rps16	SC	4.5932	1.49223	0.25624	A×9; A×8
trnL intron	SC	4.43778	1.269	0.258446	A×9
trnL-trnF	SC	3.40669	1.22414	0.324997	T×10
trnM-atpE	SC	2.80702	0.943569	0.282651
trnQ-psbK	SC	2.98062	1.06783	0.199375
trnS-psbZ	SC	2.12385	0.84631	0.309891	A×9
trnS-rps4	SC	4.22768	1.89694	0.278893	A×8
trnS-trnG	SC	4.40551	2.02518	0.271758
trnT-psbD	SC	3.35651	0.918664	0.320049	A×8; T×9; AT×6
trnT-trnL	SC	3.81405	1.40306	0.261068	AT×6; A×9; AT×5
trnV intron	SC	1.61404	0.513719	0.385614
trnV-trnM	SC	2.1566	0.945386	0.306987
trnW-trnP	SC	4.95614	1.89001	0.286184
ycf3 intron1	SC	1.6941	0.65346	0.373401	T×8
ycf3 intron2	SC	1.32194	0.426187	0.324722	TA×5
ycf3-trnS	SC	2.66391	1.19431	0.326259
ycf4-cemA	SC	3.89666	0.891078	0.287462	AT×5; A×8; AT×5; T×9

## Sheet: Dendrobium
Table S3. Comparisons of 68 syntenic loci from the plastomes of ten genera, Bletilla, Corallorhiza, Cymbidium, Dendrobium, Masdevallia, Phalaenopsis, Goodyera, Cypripedium, Paphiopedilum, Vanilla, respectively. Only the loci ≧ 150 bp are included. SSR elements contained in loci are indicated with the number of repeated motifs following "×."
Locus	Location	Genetic variability (%)	SD (%)	GC content (%)	SSRs
3'rps12 intron	IR	0.122775	0.0906751	0.391651	A×10,A×8,A×9
3'rps12-trnV	IR	2.5708	1.6556	0.387762	T×9,T×10
rpl2 intron	IR	0.300752	0.200188	0.41
rrn16-trnI	IR	0.229095	0.169198	0.495991
rrn4.5-rrn5	IR	0	0	0.469194
trnA intron	IR	0.083647	0.0617774	0.511501
trnI intron	IR	0.070922	0.0523794	0.49539	G×9
trnR-trnN	IR	0.124611	0.092031	0.427597
trnV-rrn16	IR	0.584795	0.21595	0.469298
ycf2-trnL	IR	0.136368	0.0503184	0.434561
3'trnK-matK	SC	1.72804	0.184061	0.295587
accD-psaI	SC	0.499845	0.89026	0.290526	T×8
atpB-rbcL	SC	0.853381	0.0543969	0.240955	T×8,T×9,T×9
atpF intron	SC	0.539957	0.0237936	0.3068	A×9
atpH-atpI	SC	0.627604	0.131289	0.306443	A×8
atpI-rps2	SC	1.74098	0.301304	0.246527	T×9
cemA-petA	SC	0.2849	0.210413	0.296296
clpP intron1	SC	0.946307	0.242866	0.309775	T×9
clpP intron2	SC	0.499451	0.147415	0.322839	A×8,T×9
clpP-psbB	SC	3.23529	1.71952	0.255355	TA×5,TA×20,TA×5
matK-5'trnK	SC	2.99769	0.933694	0.279344	AT×8,TA×5,A×9,T×8
petA-psbJ	SC	0.72591	0.270796	0.295553	T×9,T×10
petB intron	SC	1.24081	0.610371	0.346664	A×8
petB-petD	SC	0.724638	0.26759	0.293478
petD intron	SC	0.579374	0.229357	0.3444	T×14
petD-rpoA	SC	0.376648	0.278173	0.316983	A×9
psaA-ycf3	SC	0.393459	0.0724058	0.295276	A×10
psaI-ycf4	SC	2.54519	0.654614	0.316718	T×11
psaJ-rpl33	SC	1.13951	0.468218	0.275667
psbA-trnK	SC	0.806452	0.595604	0.280919	A×9
psbK-psbI	SC	2.21663	0.665002	0.270551	A×8,A×9
psbZ-trnG	SC	0.850697	0.180353	0.318736	A×8
rbcL-accD	SC	0.719952	0.101948	0.309908
rpl16 intron	SC	0.71018	0.219281	0.289019	T×8,T×8
rpl16-rps3	SC	0.733613	0.269787	0.234125
rpl20-5'rps12	SC	0.543848	0.231582	0.345654
rpl33-rps18	SC	1.41093	1.04204	0.288731	A×8
rpoB-trnC	SC	0.972921	0.379939	0.307052
rpoC1 intron	SC	0.393185	0.172878	0.3739	T×10; T×9
rpoC2-rpoC1	SC	1.07527	0.458496	0.37276
rps11-rpl36	SC	0.843882	0.623248	0.28157	T×9
rps15-ycf1	SC	0.730844	0.356548	0.256113	A×9
rps16 intron	SC	0.900901	0.192073	0.327075	T×9
rps16-trnQ	SC	3.42693	2.36386	0.23194
rps18-rpl20	SC	0.387098	0.000736832	0.310078	T×9
rps2-rpoC2	SC	1.9934	0.451214	0.31317
rps4-trnT	SC	0.775194	0.378685	0.295543
rps8-rpl14	SC	1.79844	0.379847	0.229732
trnD-trnY	SC	0.897868	0.663119	0.32431	T×8
trnE-trnT	SC	1.63136	0.445702	0.300563	TA×5,TA×6,A×8
trnfM-rps14	SC	0	0	0.364198
trnK-rps16	SC	2.9949	0.883714	0.282616	A×8
trnL intron	SC	1.17655	0.409264	0.287809	T×8,AT×6
trnL-trnF	SC	1.29524	0.447883	0.297247	T×9,T×9
trnM-atpE	SC	0	0	0.293478
trnQ-psbK	SC	0.744879	0.275065	0.263501
trnS-psbZ	SC	0.854701	0.631238	0.317862	A×8
trnS-rps4	SC	0.877193	0.161962	0.315789
trnS-trnG	SC	3.26742	1.41746	0.259155	T×11,A×8
trnT-psbD	SC	1.16553	0.487466	0.336934
trnT-trnL	SC	1.58344	0.403225	0.2445	AT×6,A×10,AT×6
trnV intron	SC	0.461561	0.0848892	0.387448
trnV-trnM	SC	1.53257	0.565938	0.306513
trnW-trnP	SC	0.399202	0.29483	0.333333
ycf3 intron1	SC	0.692521	0.362511	0.3618	T×9; A×8
ycf3 intron2	SC	0.272109	0.0112088	0.3386
ycf3-trnS	SC	0.358423	4.52965e-17	0.321983
ycf4-cemA	SC	1.11134	0.543535	0.320702	AT×11

## Sheet: Masdevallia
Table S3. Comparisons of 68 syntenic loci from the plastomes of ten genera, Bletilla, Corallorhiza, Cymbidium, Dendrobium, Masdevallia, Phalaenopsis, Goodyera, Cypripedium, Paphiopedilum, Vanilla, respectively. Only the loci ≧ 150 bp are included. SSR elements contained in loci are indicated with the number of repeated motifs following "×."
Locus	Location	Genetic variability (%)	GC content (%)	SSRs
3'rps12 intron	IR	0.18315	0.398	A×8;A×8;
3'rps12-trnV	IR	0.367454	0.4	A×8;
rpl2 intron	IR	0	0.406
rrn16-trnI	IR	0	0.507
rrn4.5-rrn5	IR	0	0.46	T×9;
trnA intron	IR	0.124844	0.51	A×10;A×9;
trnI intron	IR	0.107296	0.492	A×8;A×8;C×9;T×8;G×9
trnR-trnN	IR	0.545455	0.426
trnV-rrn16	IR	0	0.466
ycf2-trnL	IR	0.409417	0.427
3'trnK-matK	SC	3.92157	0.31
accD-psaI	SC	2.61194	0.286
atpB-rbcL	SC	4.45736	0.236	A×9;T×12;T×10;
atpF intron	SC	1.73724	0.304	A×9;TA×6;TA×5;
atpH-atpI	SC	1.63488	0.274	A×9;T×8;
atpI-rps2	SC	2.28758	0.253
cemA-petA	SC	1.2931	0.307	T×9;T×8;A×11;
clpP intron1	SC	1.86608	0.306	A×8;T×8;T×8;T×8;A×9
clpP intron2	SC	1.60772	0.305	A×11;
clpP-psbB	SC	2.92326	0.249
matK-5'trnK	SC	2.56917	0.287	T×8;TA×5;
petA-psbJ	SC	1.61751	0.277	T×12;A×8;
petB intron	SC	0.858369	0.386
petB-petD	SC	2.04082	0.319	T×8;
petD intron	SC	1.26728	0.333	A×8;A×10;
petD-rpoA	SC	1.71429	0.292	A×13;T×11;
psaA-ycf3	SC	2.12072	0.288	A×10;
psaI-ycf4	SC	1.26582	0.31
psaJ-rpl33	SC	2.38095	0.253	A×8;A×10;A×11;T×9;A×8
psbA-trnK	SC	2.18341	0.276
psbK-psbI	SC	2.44898	0.258	T×9;T×9;T×9;A×8;
psbZ-trnG	SC	0	0.331
rbcL-accD	SC	3.43602	0.301
rpl16 intron	SC	1.54639	0.287
rpl16-rps3	SC	2.73224	0.221	T×8;T×8;
rpl20-5'rps12	SC	1.5625	0.342	A×9;
rpl33-rps18	SC	1.54639	0.284
rpoB-trnC	SC	2.27273	0.305
rpoC1 intron	SC	0.664011	0.363	T×8;T×9;T×9;
rpoC2-rpoC1	SC	0	0.371
rps11-rpl36	SC	1.65746	0.254	T×8;T×11;
rps15-ycf1	SC	1.65563	0.238	T×13;
rps16 intron	SC	1.47059	0.327	A×8;A×9;
rps16-trnQ	SC	2.83688	0.264	A×8;TA×6;
rps18-rpl20	SC	1.3986	0.335	T×10;
rps2-rpoC2	SC	0.930233	0.315
rps4-trnT	SC	1.71233	0.273
rps8-rpl14	SC	2.04082	0.216
trnD-trnY	SC	2.7668	0.293	T×8;
trnE-trnT	SC	2.20913	0.238
trnfM-rps14	SC	1.92308	0.361
trnK-rps16	SC	2.86807	0.278	T×9;
trnL intron	SC	1.65517	0.299
trnL-trnF	SC	2.46914	0.3
trnM-atpE	SC	1.08108	0.291
trnQ-psbK	SC	1.33333	0.247	T×8;
trnS-psbZ	SC	3.57143	0.32	A×9;
trnS-rps4	SC	2.89389	0.271	A×11;
trnS-trnG	SC	2.84153	0.271	A×10;
trnT-psbD	SC	1.89873	0.347	T×11;A×11;AT×5;
trnT-trnL	SC	2.27642	0.268	T×8;A×8;
trnV intron	SC	1.04712	0.388
trnV-trnM	SC	1.15607	0.324
trnW-trnP	SC	2.6455	0.301
ycf3 intron1	SC	1.25698	0.359	T×8;
ycf3 intron2	SC	1.75913	0.328	T×8;
ycf3-trnS	SC	0.8726	0.314	A×9;
ycf4-cemA	SC	2.55034	0.313	AAT×5;A×10;T×9;

## Sheet: Phalaenopsis
Table S3. Comparisons of 68 syntenic loci from the plastomes of ten genera, Bletilla, Corallorhiza, Cymbidium, Dendrobium, Masdevallia, Phalaenopsis, Goodyera, Cypripedium, Paphiopedilum, Vanilla, respectively. Only the loci ≧ 150 bp are included. SSR elements contained in loci are indicated with the number of repeated motifs following "×."
Locus	Location	Genetic variability (%)	SD (%)	GC content (%)	SSRs
3'rps12 intron	IR	0	0	0.397436	T×11
3'rps12-trnV	IR	0.505265	0.331037	0.393683	T×8,T×9
rpl2 intron	IR	0	0	0.403642	A×8,TA×5,T×8
rrn16-trnI	IR	0.130081	0.0504463	0.337398
rrn4.5-rrn5	IR	0	0	0.481132
trnA intron	IR	0	0	0.508115
trnI intron	IR	0.0710732	0.052491	0.486496
trnR-trnN	IR	0.587072	0.314268	0.420409	A×8
trnV-rrn16	IR	0	0	0.464135
ycf2-trnL	IR	0.417973	0.308693	0.422903
3'trnK-matK	SC	1.30746	1.2957	0.265212	A×9
accD-psaI	SC	1.75439	0.882965	0.301132	A×8,T×8
atpB-rbcL	SC	1.12636	0.831875	0.23219	T×8,T×8
atpF intron	SC	1.85567	1.03619	0.299	T×8;T×8;
atpH-atpI	SC	1.5163	1.01638	0.293702	A×9,A×8,T×8
atpI-rps2	SC	1.3487	0.76062	0.265484	A×8,TTC×5
cemA-petA	SC	0	0	0.287449
clpP intron1	SC	0.610998	0.451252	0.293858	A×8,T×8,T×8
clpP intron2	SC	1.27946	0.730248	0.295406	T×8,A×9,T×10,A×8
clpP-psbB	SC	2.462	1.69938	0.252959	A×10
matK-5'trnK	SC	1.64379	0.949768	0.257142	A×8,T×8,A×8,T×8
petA-psbJ	SC	1.35777	1.00278	0.277788	T×8,T×8,A×9
petB intron	SC	0.874706	0.544145	0.334715
petB-petD	SC	1.08108	0.798431	0.297297	A×8,A×8
petD intron	SC	1.16414	0.814557	0.331	T×8;
petD-rpoA	SC	4.46927	3.30078	0.292913
psaA-ycf3	SC	1.15141	0.850373	0.304748	A×8
psaI-ycf4	SC	0.506329	0.215899	0.313924
psaJ-rpl33	SC	2.02703	0.754033	0.266	A×9;
psbA-trnK	SC	2.02708	0.59754	0.279457	A×8,T×8
psbK-psbI	SC	1.6237	1.05819	0.249296	A×8,A×10,T×10,A×8
psbZ-trnG	SC	1.24378	0.918593	0.324627
rbcL-accD	SC	1.95626	1.3574	0.2928	T×8,A×8
rpl16 intron	SC	1.2401	0.858816	0.278718	A×8
rpl16-rps3	SC	2.55009	1.88337	0.193783
rpl20-5'rps12	SC	0.654521	0.388344	0.344002	T×9
rpl33-rps18	SC	0	0	0.272
rpoB-trnC	SC	0.865801	0.639436	0.283001	A×12,T×8,T×8
rpoC1 intron	SC	1.06667	0.532753	0.357	A×15;
rpoC2-rpoC1	SC	1.4289	0.697434	0.358687
rps11-rpl36	SC	1.1976	0.88449	0.221557	A×9
rps15-ycf1	SC	1.92308	1.71147	0.244	T×9;
rps16 intron	SC	1.57261	0.999816	0.296901	A×10,AT×7,TA×7,A×8
rps16-trnQ	SC	1.68957	1.16225	0.233222
rps18-rpl20	SC	0.913242	0.674474	0.273142	T×9
rps2-rpoC2	SC	1.95122	1.44107	0.31433
rps4-trnT	SC	1.65543	0.814582	0.26648
rps8-rpl14	SC	2.62009	1.93506	0.226604	A×10,T×9,A×8
trnD-trnY	SC	0.442968	0.327153	0.318082	A×9
trnE-trnT	SC	1.59123	0.9063	0.260777	TA×7,T×10,A×9
trnfM-rps14	SC	0.833333	0.615457	0.341667
trnK-rps16	SC	2.60096	1.92093	0.258573	A×8,A×8,A×8
trnL intron	SC	0.944624	0.596617	0.294782
trnL-trnF	SC	0.675105	0.498598	0.309358	T×8
trnM-atpE	SC	1.0989	0.811592	0.283883
trnQ-psbK	SC	1.43756	1.06171	0.255166
trnS-psbZ	SC	1.36054	1.00483	0.332426	A×9
trnS-rps4	SC	0.935673	0.69104	0.300585
trnS-trnG	SC	3.0257	2.15599	0.204674	T×8,A×9,CA×5,T×10,TA×7
trnT-psbD	SC	0.973236	0.718782	0.328906	A×8
trnT-trnL	SC	2.05583	1.28969	0.246092	A×9,A×8
trnV intron	SC	0.467017	0.344915	0.37849
trnV-trnM	SC	1.14943	0.848907	0.314176
trnW-trnP	SC	0	0	0.265432
ycf3 intron1	SC	0.462321	0.341447	0.358588	T×9,A×9
ycf3 intron2	SC	0.720721	0.532288	0.325777	T×8
ycf3-trnS	SC	0.345423	0.255112	0.299942
ycf4-cemA	SC	0.808081	0.596807	0.341414

## Sheet: Goodyera
Table S3. Comparisons of 68 syntenic loci from the plastomes of ten genera, Bletilla, Corallorhiza, Cymbidium, Dendrobium, Masdevallia, Phalaenopsis, Goodyera, Cypripedium, Paphiopedilum, Vanilla, respectively. Only the loci ≧ 150 bp are included. SSR elements contained in loci are indicated with the number of repeated motifs following "×."
Locus	Location	Genetic variability (%)	SD (%)	GC content (%)	SSRs
3'rps12-trnV	IR	1.35319	0.801445	0.430891	T×9,A×8
rpl2 intron	IR	0.301205	0.255671	0.404	A×10;A×11;A×8;A×9;
3'rps12 intron	IR	0	0	0
rrn16-trnI	IR	0.552243	0.373721	0.499188
rrn4.5-rrn5	IR	0.483092	0.284912	0.471014
trnA intron	IR	0	0	0.502213	A×8;
trnI intron	IR	0.532481	0.267005	0.497
trnR-trnN	IR	3.18646	1.55005	0.416357	T×8
trnV-rrn16	IR	0.438596	0.25867	0.453947
ycf2-trnL	IR	1.78476	0.701233	0.439274
3'trnK-matK	SC	5.94444	17.713	0.283102	A×8,T×8
atpF intron	SC	3.39918	1.64751	0.316697	A×9,A×8,T×8,G×10
atpH-atpI	SC	6.6081	2.02219	0.279026	A×8,A×10,A×9
atpI-rps2	SC	3.54017	0.95959	0.245867
cemA-petA	SC	5.85918	2.15579	0.285664
clpP intron1	SC	4.96191	1.51026	0.312662	T×8,A×9,T×8,A×12,T×9
clpP intron2	SC	4.8795	1.77367	0.329927	A×8,A×9,A×8,T×8
clpP-psbB	SC	4.36893	1.73627	0.2594	A×8; T×10; T×8
petA-psbJ	SC	5.26508	1.54847	0.287698	T×10,T×8,A×8
petB intron	SC	1.25	0.351061	0.3933
petB-petD	SC	3.78378	1.61654	0.273
petD intron	SC	2.44499	0.587658	0.3388	T×8
petD-rpoA	SC	3.98701	1.80601	0.310691	A×11
psaA-ycf3	SC	6.39229	1.757	0.319338	T×8,A×9
psaI-ycf4	SC	6.35384	3.89108	0.313709
psaJ-rpl33	SC	6.77155	1.97873	0.265943	T×9,A×8,A×11
psbA-trnK	SC	3.87256	1.40367	0.289883	T×8
psbK-psbI	SC	8.2403	4.39645	0.235748	A×9,TA×5,T×8
psbZ-trnG	SC	1.4652	0.541061	0.335775
rbcL-accD	SC	6.70823	2.45937	0.306393	T×8,A×9,T×8
atpB-rbcL	SC	4.06112	1.00076	0.265297	T×8,AT×5,T×9.A×8
rpl16 intron	SC	2.63591	0.532762	0.286	TA×7; TA×7
rpl16-rps3	SC	8.50975	1.35174	0.210057	T×8,A×9
rpl20-5'rps12	SC	2.94367	0.567839	0.334814	T×10
rpl33-rps18	SC	4.26829	1.08328	0.2853
rpoB-trnC	SC	4.51848	1.06036	0.294824	T×10
rpoC1 intron	SC	1.98215	0.446846	0.36764	T×8
rpoC2-rpoC1	SC	1.68521	0.656012	0.397316
rps11-rpl36	SC	6.23918	2.51843	0.235457
trnfM-rps14	SC	2.78545	1.07769	0.36322
rps15-ycf1	SC	7.86271	1.66449	0.2397	T×9
rps16 intron	SC	3.60074	0.667815	0.306432
rps16-trnQ	SC	1.31579	0.360194	0.2294	A×10; A×8; A×15; AT×5
rps18-rpl20	SC	4.44552	1.02816	0.289236	T×13,T×11,A×9
rps2-rpoC2	SC	4.2196	0.79956	0.314297	T×8,A×8
rps4-trnT	SC	3.90966	1.85351	0.294691
rps8-rpl14	SC	4.9686	1.63025	0.236903	TA×5
trnD-trnY	SC	3.23406	0.582184	0.334467
trnE-trnT	SC	7.01622	1.16883	0.264668	AT×5,T×8,TA×5
matK-5'trnK	SC	5.71228	1.48577	0.278426	T×8,A×10,A×9,T×8,A×9,T×8
accD-psaI	SC	34.0066	1.71283	0.34104	A×10
trnK-rps16	SC	6.02051	1.60522	0.274143	A×9,T×8,T×9,G×8
trnL intron	SC	4.55067	0.607189	0.293998	A×10
trnL-trnF	SC	4.98555	0.997604	0.304324	T×9,T×8
trnM-atpE	SC	3.03301	0.546265	0.294456
trnQ-psbK	SC	8.61203	2.18246	0.250579	A×9,A×13
trnS-trnG	SC	6.42174	1.96045	0.297925	T×8
trnS-rps4	SC	3.20534	0.559661	0.277278
trnS-psbZ	SC	3.49338	0.87218	0.323855
trnT-psbD	SC	2.77502	0.386496	0.3234	T×8; A×10
trnT-trnL	SC	7.2756	1.97651	0.255419	T×8,A×8,A×8,T×8
trnV intron	SC	1.88078	0.390423	0.371906	A×8
trnV-trnM	SC	4.79813	1.89913	0.29352
trnW-trnP	SC	3.95513	1.44936	0.292872
ycf3 intron1	SC	1.42876	0.456896	0.358633	T×8,A×9
ycf3 intron2	SC	2.33069	0.335385	0.333895	T×8
ycf3-trnS	SC	4.55593	1.4594	0.304487	A×10,A×9
ycf4-cemA	SC	4.52349	1.00878	0.321712

## Sheet: Cypripedium
Table S3. Comparisons of 68 syntenic loci from the plastomes of ten genera, Bletilla, Corallorhiza, Cymbidium, Dendrobium, Masdevallia, Phalaenopsis, Goodyera, Cypripedium, Paphiopedilum, Vanilla, respectively. Only the loci ≧ 150 bp are included. SSR elements contained in loci are indicated with the number of repeated motifs following "×."
Locus	Location	Genetic variability (%)	GC content (%)	SSRs
3'rps12 intron	IR	0	0.397	C×8;T×8;T×8;
3'rps12-trnV	IR	0.308166	0.394	A×8;T×11;T×9;
rpl2 intron	IR	0	0.402	A×10;G×9;
rrn16-trnI	IR	0	0.498
rrn4.5-rrn5	IR	0	0.461	A×8;
trnA intron	IR	0	0.508	A×8;
trnI intron	IR	0	0.491	T×10;A×8;TA×5;A×8;A×8;TA×5;AT×5;TA×6;TTA×5;T×8;
trnR-trnN	IR	0	0.434	A×8;T×9;
trnV-rrn16	IR	0	0.465	T×11;A×8;
ycf2-trnL	IR	0	0.43
3'trnK-matK	SC	0.731261	0.201
accD-psaI	SC	0.949367	0.291	A×9;A×8;A×15;
atpB-rbcL	SC	0.906149	0.187	A×8;A×10;A×8;A×8;TTA×5;
atpF intron	SC	1.29213	0.176	T×9;A×9;
atpH-atpI	SC	0.126103	0.289
atpI-rps2	SC	0.687285	0.257
cemA-petA	SC	0.413223	0.316	AT×5;AT×5;AT×12;TA×6;TTA×6;A×9;
clpP intron1	SC	2.53741	0.167
clpP intron2	SC	0.725514	0.262
clpP-psbB	SC	3.28382	0.139	T×8;A×8;
matK-5'trnK	SC	2	0.172	TA×5;
petA-psbJ	SC	1.62767	0.267
petB intron	SC	0	0.4	A×8;AT×8;A×9;
petB-petD	SC	0	0.314
petD intron	SC	0.223214	0.327	T×8;
petD-rpoA	SC	0.97561	0.289
psaA-ycf3	SC	2.31596	0.175	AT×7;TA×7;A×9;AT×5;
psaI-ycf4	SC	0	0.321
psaJ-rpl33	SC	5.21739	0.263	A×12;T×8;TA×6;
psbA-trnK	SC	1.18343	0.206	A×13;
psbK-psbI	SC	0.671141	0.263
psbZ-trnG	SC	0	0.318	T×8;TA×5;
rbcL-accD	SC	0.346821	0.29	A×8;T×8;
rpl16 intron	SC	1.67411	0.201	T×8;
rpl16-rps3	SC	0	0.253	A×11;
rpl20-5'rps12	SC	0.253165	0.347
rpl33-rps18	SC	0.980392	0.268	T×8;A×8;
rpoB-trnC	SC	0.935925	0.293
rpoC1 intron	SC	0.256739	0.36	T×9;T×9;T×10;
rpoC2-rpoC1	SC	0	0.382
rps11-rpl36	SC	0	0.238
rps15-ycf1	SC	1.47368	0.216	A×9;A×12;
rps16 intron	SC	0.55991	0.32	T×9;
rps16-trnQ	SC	1.85042	0.212	T×10;TTA×5;A×10;T×9;TA×5;TA×7;TA×6;TA×5;
rps18-rpl20	SC	0.757576	0.311	A×8;
rps2-rpoC2	SC	0	0.308
rps4-trnT	SC	0.30581	0.267
rps8-rpl14	SC	2.73438	0.134	A×10;
trnD-trnY	SC	0.992556	0.293
trnE-trnT	SC	2.0288	0.133	A×8;TA×5;
trnfM-rps14	SC	0	0.369
trnK-rps16	SC	0.137931	0.265	T×13;TA×8;TA×7;T×10;
trnL intron	SC	1.00541	0.201	T×9;TA×8;TA×10;A×13;AT×5;
trnL-trnF	SC	0	0.302
trnM-atpE	SC	15.4229	0.263	TA×5;TAT×5;T×9;T×8;
trnQ-psbK	SC	0.52356	0.238
trnS-psbZ	SC	0.806452	0.309
trnS-rps4	SC	0.347222	0.279
trnS-trnG	SC	0.953455	0.301
trnT-psbD	SC	0.281162	0.3	ATA×5;T×8;T×10;T×8;
trnT-trnL	SC	0.918274	0.215
trnV intron	SC	0.340716	0.392
trnV-trnM	SC	0	0.326	A×9;T×8;
trnW-trnP	SC	0.645161	0.326
ycf3 intron1	SC	0	0.333
ycf3 intron2	SC	0	0.376	TA×5;T×10;A×8;
ycf3-trnS	SC	0.341297	0.315	AT×6;A×8;A×10;AT×8;T×11;
ycf4-cemA	SC	0.108578	0.303	A×10;T×9;T×8;TA×5;AT×5;T×8;

## Sheet: Paphiopedilum
Table S3. Comparisons of 68 syntenic loci from the plastomes of ten genera, Bletilla, Corallorhiza, Cymbidium, Dendrobium, Masdevallia, Phalaenopsis, Goodyera, Cypripedium, Paphiopedilum, Vanilla, respectively. Only the loci ≧ 150 bp are included. SSR elements contained in loci are indicated with the number of repeated motifs following "×."
Locus	Location	Genetic variability (%)	GC content (%)	SSRs
3'rps12 intron	IR	2.01097	0.3903
3'rps12-trnV	IR	1.00756	0.3845	T×9; T×8; T×9; TA×6
rpl2 intron	IR	0	0.4054
rrn16-trnI	IR	0.331126	0.4983
rrn4.5-rrn5	IR	0.454545	0.4636
trnA intron	IR	0.253807	0.5089
trnI intron	IR	0.431034	0.4924	G×9
trnR-trnN	IR	1.38889	0.4199
trnV-rrn16	IR	1.31004	0.4563
ycf2-trnL	IR	1.44928	0.4361
3'trnK-matK	SC	6.13288	0.2377	T×9
accD-psaI	SC	3.92377	0.2469	A×9
atpB-rbcL	SC	5.95638	0.2164	T×8; T×9; T×8; T×8; ATA×4; TA×4; TA×5
atpF intron	SC	1.57576	0.3167	A×11; T×11; A×9
atpH-atpI	SC	2.36769	0.2826	T×11; T×11; A×13; C×8
atpI-rps2	SC	1.55642	0.251	A×9; TCT×4
cemA-petA	SC	2.10084	0.3109
clpP intron1	SC	6.82243	0.2761	T×11; T×8; A×10; A×11; T×9; T×8; AT×4; TA×18; TA×5
clpP intron2	SC	2.6648	0.2997	T×8; T×14; T×11; T×10; TA×5
clpP-psbB	SC	7.49251	0.1755	T×12; T×12; TA×4; AT×5; TA×4; TA×6; TA×5; TA×4; TA×6; TA×10; TA×6; TA×4
matK-5'trnK	SC	3.04054	0.3072	T×8; A×8; TA×6; TA×5
petA-psbJ	SC	3.55769	0.2861	T×11; T×8; A×9; TA×4; TA×4
petB intron	SC	1.48649	0.3415	A×9
petB-petD	SC	2.18579	0.2568	AT×4
petD intron	SC	1.8244	0.3272
petD-rpoA	SC	1.53846	0.2964
psaA-ycf3	SC	2.02247	0.3131	A×10
psaI-ycf4	SC	1.29534	0.2953
psaJ-rpl33	SC	3.10078	0.2593	T×12; TAA×5
psbA-trnK	SC	3.7037	0.2387
psbK-psbI	SC	4.02542	0.2335	GT×4
psbZ-trnG	SC	2.82258	0.3381
rbcL-accD	SC	2.32558	0.3012	A×8; T×8; AT×4
rpl16 intron	SC	3.60559	0.239	T×17; A×10; T×8; TA×4; TA×5; TA×5; ATT×4; TAT×4; TA×8
rpl16-rps3	SC	1.77515	0.2321	A×8
rpl20-5'rps12	SC	1.26103	0.3386	T×9; T×9; T×9
rpl33-rps18	SC	5.26316	0.2171	A×8; TA×5; TA×4
rpoB-trnC	SC	3.34773	0.3009	A×9; A×8
rpoC1 intron	SC	1.51515	0.3487	T×14; C×12; A×11
rpoC2-rpoC1	SC	0.546448	0.3852
rps11-rpl36	SC	1.74419	0.2324	A×8
rps15-ycf1	SC	1.62037	0.2284
rps16 intron	SC	3.68171	0.3067	A×8; T×10
rps16-trnQ	SC	5.13966	0.2215	A×11; A×10; A×8; T×16; A×8
rps18-rpl20	SC	1.65975	0.3063
rps2-rpoC2	SC	1.07143	0.3262	T×8; A×8
rps4-trnT	SC	2.66667	0.2345	A×10; TA×4
rps8-rpl14	SC	8.15534	0.1456	T×8; AAT×4; AAT×4
trnD-trnY	SC	2.67857	0.3015
trnE-trnT	SC	6.58554	0.1924	T×10; AT×6; TA×4; AT×5; AT×4; AT×8
trnfM-rps14	SC	2.64901	0.3356
trnK-rps16	SC	7.76398	0.2114	A×10; A×10; A×8; C×9; G×9; A×10; AATA×4
trnL intron	SC	1.60428	0.3137	AG×4
trnL-trnF	SC	2.01511	0.3215	T×10
trnM-atpE	SC	4.80769	0.25
trnQ-psbK	SC	4.8	0.2358	T×12; T×8
trnS-psbZ	SC	1.76211	0.3142
trnS-rps4	SC	1.83824	0.2796	T×8
trnS-trnG	SC	6.45774	0.1943	A×8; AT×6; AT×4; TA×4; TA×8; ATT×4
trnT-psbD	SC	3.64334	0.3126	A×11
trnT-trnL	SC	2.43191	0.2229	T×12; A×10; TA×4
trnV intron	SC	0.866551	0.3873
trnV-trnM	SC	3.42857	0.3075
trnW-trnP	SC	2.58065	0.3182
ycf3 intron1	SC	0.556328	0.3705
ycf3 intron2	SC	2.38429	0.3261	A×10
ycf3-trnS	SC	3.07971	0.2973	A×10
ycf4-cemA	SC	3.59043	0.2766	A×10; TA×7; ATATAA×4; TA×5

## Sheet: Vanilla
Table S3. Comparisons of 68 syntenic loci from the plastomes of ten genera, Bletilla, Corallorhiza, Cymbidium, Dendrobium, Masdevallia, Phalaenopsis, Goodyera, Cypripedium, Paphiopedilum, Vanilla, respectively. Only the loci ≧ 150 bp are included. SSR elements contained in loci are indicated with the number of repeated motifs following "×."
Locus	Location	Genetic variability (%)	GC content (%)	SSRs
3'rps12-trnV	IR	8.90841	0.3103	T×8; T×8; T×12; T×8; TAT×4; TA×4; TA×4; TCTTAGT×4
rpl2 intron	IR	0.152439	0.4092
3'rps12 intron	IR	0.359066	0.3932
rrn16-trnI	IR	2.0339	0.4847
rrn4.5-rrn5	IR	9.45946	0.47
trnA intron	IR	1.08827	0.5024
trnI intron	IR	4.17101	0.4753
trnR-trnN	IR	4.36364	0.4557
trnV-rrn16	IR	8.46774	0.416
ycf2-trnL	IR	1.49813	0.4115
3'trnK-matK	SC	9.71787	0.2649	T×9; A×8; AT×4
atpF intron	SC	7.6087	0.2896	A×8; T×13; A×9
atpH-atpI	SC	14.1907	0.2071	T×8; AT×4; AT×6; TA×4; AT×6; AT×4
atpI-rps2	SC	7.92079	0.2094	A×9; A×8
cemA-petA	SC	5.80913	0.2941	A×8
clpP intron1	SC	5.78158	0.3036	T×9; T×11; T×10; T×8
clpP intron2	SC	5.61644	0.2915	A×8; T×13; A×9; T×12
clpP-psbB	SC	9.53846	0.2398	T×8; AT×4; TA×6; TA×6
petA-psbJ	SC	4.14508	0.3438	A×8
petB intron	SC	5.35714	0.3919
petB-petD	SC	8.92857	0.2667
petD intron	SC	7.7001	0.3118	T×13; ATA×5; TA×4; AT×4
petD-rpoA	SC	10.5263	0.2904
psaA-ycf3	SC	7.63791	0.2787	A×12
psaI-ycf4	SC	7.17593	0.2859
psaJ-rpl33	SC	5.21739	0.2522	T×9; T×10
psbA-trnK	SC	4.98084	0.2992
psbK-psbI	SC	7.69231	0.244	A×8; T×11; T×8
psbZ-trnG	SC	8.77193	0.2967
rbcL-accD	SC	0.305499	0.2421	A×10; A×9; T×9; A×9; A×8; AT×5
atpB-rbcL	SC	10.5852	0.2213	TA×5; TAT×6; ATT×4; TAT×5; ATATATT×5; AT×4; AT×4
rpl16 intron	SC	11.3269	0.2498	T×9; A×8; A×8; T×8; T×11; TA×4; TA×4; TTA×4
rpl16-rps3	SC	9.24855	0.231	A×10
rpl20-5'rps12	SC	4.87239	0.3248
rpl33-rps18	SC	11.0169	0.263	AT×4
rpoB-trnC	SC	9.63973	0.2502	A×9; T×8; TTA×5; TTA×5; TTA×5; TAT×5; TA×4
rpoC1 intron	SC	6.02941	0.3544	T×12; A×8
rpoC2-rpoC1	SC	4.81283	0.3449
rps11-rpl36	SC	9.95025	0.2146	A×12
trnfM-rps14	SC	3.33333	0.32	AT×5
rps15-ycf1	SC	3.69515	0.243	A×9; T×8
rps16 intron	SC	9.15926	0.2447	A×10; T×8; T×13; TA×4
rps16-trnQ	SC	17.4853	0.1783
rps18-rpl20	SC	6.34921	0.3038	T×8
rps2-rpoC2	SC	6.99588	0.2815	A×8; T×9
rps4-trnT	SC	6.30841	0.2553	T×8
rps8-rpl14	SC	15.7014	0.1408	T×11; A×11; AT×4; TTA×4; TA×6; AT×6
trnD-trnY	SC	10.3139	0.2696
trnE-trnT	SC	3.65449	0.2787	A×12; A×10; TA×4; TA×4
matK-5'trnK	SC	13.1579	0.2673	T×10; T×8; A×8; A×8; TA×9; TA×4; AT×5
accD-psaI	SC	13.6283	0.2685	A×10; A×10
trnK-rps16	SC	9.88142	0.2303	A×9; A×12; A×8; AAT×4
trnL intron	SC	4.23453	0.2842	T×9; AG×4
trnL-trnF	SC	5.52486	0.3305
trnM-atpE	SC	15.2941	0.2695
trnQ-psbK	SC	7.02247	0.2206	A×10; T×10
trnS-trnG	SC	8	0.2592	A×11
trnS-rps4	SC	5.19481	0.3144
trnS-psbZ	SC	9.58333	0.2842	A×10
trnT-psbD	SC	7.34406	0.2791	A×13; A×9
trnT-trnL	SC	8.49176	0.2399	A×8; TA×4; TA×4
trnV intron	SC	3.04414	0.3532
trnV-trnM	SC	6.42202	0.2917
trnW-trnP	SC	7.69231	0.3182	TA×4
ycf3 intron1	SC	3.22997	0.3579	T×9; A×8; A×9
ycf3 intron2	SC	5.04386	0.2949	T×8; TTA×4
ycf3-trnS	SC	6	0.2955
ycf4-cemA	SC	6.01504	0.2917	T×10
